# Supplementary material for: Design, Synthesis and Biological Assessment of Rhodanine-Linked Benzenesulfonamide Derivatives as Selective and Potent Human Carbonic Anhydrase Inhibitors
Source: Molecules. 2022 Nov 18;27(22):8028. doi: 10.3390/molecules27228028 (PMC9697818; doi:10.3390/molecules27228028)
Supplement: Supplementary file 1 [file molecules-27-08028-s001.zip]

Archive with 1 entries (1 files):
- molecules-2029220-supplementary.pdf
